# Supplementary material for: A QbD Approach to Design and to Optimize the Self-Emulsifying Resveratrol–Phospholipid Complex to Enhance Drug Bioavailability through Lymphatic Transport
Source: Polymers (Basel). 2022 Aug 8;14(15):3220. doi: 10.3390/polym14153220 (PMC9371077; doi:10.3390/polym14153220)
Supplement: Supplementary file 1 [file polymers-14-03220-s001.zip]

Archive with 1 entries (1 files):
- polymers-1783144-supplementary.pdf
